# Supplementary material for: TMT-Based Proteomics Analysis of Senescent Nucleus Pulposus from Patients with Intervertebral Disc Degeneration
Source: Int J Mol Sci. 2023 Aug 26;24(17):13236. doi: 10.3390/ijms241713236 (PMC10488253; doi:10.3390/ijms241713236)
Supplement: Supplementary file 1 [file ijms-24-13236-s001.zip]

Archive with 1 entries (1 files):
- ijms-2554560-supplementary.pdf
